# Supplementary material for: The clinicopathological significance of Thrombospondin-4 expression in the tumor microenvironment of gastric cancer
Source: PLoS One. 2019 Nov 8;14(11):e0224727. doi: 10.1371/journal.pone.0224727 (PMC6839882; doi:10.1371/journal.pone.0224727)
Supplement: S1 File — (XLSX) [file pone.0224727.s002.xlsx]

## Sheet: Sheet1
Case number	THBS4 expression	αSMA expression	Age	Sex	Day	Survival	Borrmann's type	Histologic type	Tumor depth	Lymph node metastasis	Hepatic metastasis	Peritoneal metastasis	Ascites cytology	pStage	Lymphatic invasion	Venous invasion	Tumor size
1	1	1	0	1	1517	0	0	0	0	0	0	0	0	0	1	1	0
2	1	1	1	0	465	1	0	0	0	0	0	0	0	0	0	0	0
3	0	1	1	0	1620	0	0	0	0	0	0	0	0	0	0	0	0
4	1	0	1	1	77	1	0	0	0	1	0	0	0	0	1	0	0
5	1	1	0	0	1825	0	0	0	1	0	0	0	0	0	0	0	1
6	1	1	0	1	1214	1	0	0	1	1	0	0	0	1	1	0	0
7	1	0	1	0	401	1	1	1	1	0	0	0	1	1	1	0	1
8	1	0	1	1	232	1	1	1	1	1	0	0	1	1	1	0	1
9	0	0	0	1	1804	0	0	0	0	0	0	0	0	0	0	0	1
10	0	0	1	1	1091	1	0	1	0	0	0	0	0	0	0	0	1
11	0	1	0	1	58	1	1	1	1	1	0	1	1	1	1	1	1
12	1	1	1	1	511	1	0	1	1	1	0	0	1	1	1	0	1
13	0	0	1	0	1742	0	0	0	0	0	0	0	0	0	1	0	0
14	1	0	0	1	346	1	1	1	1	1	0	0	1	1	1	0	1
15	0	1	0	1	1825	0	0	1	0	1	0	0	0	0	1	0	0
16	0	1	1	1	1825	0	0	0	0	0	0	0	0	0	1	0	0
17	1	0	1	0	268	0	1	1	1	1	0	0	1	1	1	0	1
18	0	1	1	0	391	0	0	0	0	0	0	0	0	0	0	0	1
19	0	0	1	0	1460	1	0	1	0	0	0	0	0	0	0	0	0
20	0	1	1	1	507	1	0	0	0	0	0	0	0	0	1	0	1
21	0	0	0	1	1825	0	0	0	0	0	0	0	0	0	0	0	0
22	1	0	0	1	1825	0	0	0	1	1	0	0	1	1	1	0	1
23	1	1	0	1	1461	0	0	0	0	1	0	0	0	0	1	0	0
24	0	0	1	1	1665	1	0	1	1	1	1	0	0	1	1	0	1
25	0	0	0	1	1825	0	0	0	0	0	0	0	0	0	0	0	0
26	0	0	0	0	1758	0	0	1	0	1	0	0	0	0	0	0	1
27	0	1	0	1	1821	0	0	0	1	0	0	0	0	0	1	0	0
28	0	1	1	1	1825	0	0	0	0	1	0	0	0	0	1	0	1
29	1	1	1	1	1825	0	0	0	1	1	0	0	0	1	1	1	1
30	0	0	1	1	430	1	0	0	0	0	0	0	0	0	1	0	0
31	1	1	1	1	418	1	0	0	1	1	0	0	1	1	1	0	1
32	1	0	1	1	1463	0	0	0	0	0	0	0	0	0	0	0	0
33	1	0	0	0	1825	0	0	1	0	0	0	0	0	0	1	0	0
34	0	0	1	1	1620	0	0	0	0	0	0	0	0	0	0	0	1
35	1	1	1	1	319	1	1	1	1	1	0	1	1	1	1	0	1
36	1	0	0	1	1825	0	0	1	0	1	0	0	0	0	1	0	0
37	1	0	0	0	1825	0	0	1	1	0	0	0	0	0	1	0	0
38	0	0	1	1	1825	0	0	1	0	0	0	0	0	0	0	0	0
39	0	1	1	0	1825	0	0	0	0	0	0	0	0	0	0	0	0
40	1	0	1	1	397	1	1	1	1	1	0	0	0	1	1	0	1
41	0	0	1	0	1825	0	0	1	0	0	0	0	0	0	0	0	0
42	1	0	1	0	624	1	0	0	1	1	0	0	0	1	1	1	1
43	0	0	1	1	1417	1	0	0	1	1	0	1	1	1	1	1	1
44	0	1	1	1	177	1	0	0	1	1	0	0	1	1	1	1	1
45	0	0	1	1	1825	0	0	0	0	0	0	0	0	0	0	0	0
46	0	0	0	0	1819	0	0	1	0	0	0	0	0	0	0	0	0
47	0	1	1	1	1613	0	0	0	1	0	0	0	0	0	1	0	1
48	0	0	0	0	1825	0	0	1	1	0	0	0	0	0	1	1	0
49	0	1	1	0	1759	0	0	1	1	1	0	0	0	1	1	1	0
50	1	1	0	1	1148	1	1	1	1	1	0	0	1	1	1	0	1
51	1	1	1	1	1825	1	0	0	1	1	0	0	0	1	1	0	1
52	1	1	0	1	160	1	1	1	1	1	0	1	1	1	1	0	1
53	1	1	1	1	1096	1	0	0	0	0	0	0	0	0	0	0	0
54	0	0	1	1	1825	0	0	0	0	0	0	0	0	0	0	0	0
55	0	0	1	1	1448	0	0	0	0	0	0	0	0	0	0	0	0
56	0	1	1	1	143	1	1	1	1	1	0	0	0	1	1	1	1
57	1	1	1	1	1436	0	0	0	1	1	0	0	0	1	1	0	1
58	1	1	0	1	1825	0	0	1	1	1	0	0	1	1	1	0	1
59	0	0	0	1	1660	0	0	0	0	0	0	0	0	0	1	1	0
60	0	1	1	1	1825	0	0	0	1	1	0	0	0	1	1	0	1
61	1	1	1	0	938	1	0	0	1	1	0	0	0	1	1	1	1
62	1	1	0	1	343	1	1	1	1	1	0	1	0	1	0	0	1
63	0	0	0	1	1825	0	0	0	0	0	0	0	0	0	1	0	0
64	0	1	1	1	1825	0	0	0	1	1	0	0	0	1	0	0	0
65	1	1	0	1	713	1	1	1	1	1	0	1	0	1	1	1	1
66	0	1	1	0	1825	0	0	0	1	1	0	0	0	1	1	1	1
67	1	0	1	0	1392	0	0	0	1	1	0	1	0	1	1	0	1
68	0	1	0	1	208	1	0	0	1	1	1	1	0	1	1	1	1
69	0	1	1	0	1825	0	0	1	0	0	0	0	0	0	0	0	0
70	0	0	0	1	1825	0	0	0	0	0	0	0	0	0	1	1	0
71	0	0	0	1	1825	0	0	0	0	0	0	0	0	0	0	0	0
72	0	0	1	1	1825	0	0	0	0	0	0	0	0	0	0	0	1
73	1	1	0	1	1825	0	0	0	0	0	0	0	0	0	0	0	1
74	0	1	1	1	974	1	0	1	0	1	0	0	0	0	1	1	0
75	0	1	1	1	1825	0	0	0	0	0	0	0	0	0	0	0	0
76	0	0	0	1	1825	0	0	1	0	0	0	0	0	0	0	0	0
77	0	0	0	0	913	1	0	0	0	0	0	0	0	0	0	0	0
78	1	1	1	1	1825	0	0	0	0	0	0	0	0	0	0	0	0
79	1	0	1	1	166	1	1	0	1	1	0	0	0	1	1	1	1
80	0	0	1	1	1825	0	0	0	1	0	0	0	0	0	1	0	0
81	1	1	0	1	1330	0	0	0	0	0	0	0	0	0	0	0	0
83	0	1	1	0	1825	0	0	0	0	1	0	0	0	0	1	0	0
85	1	0	1	0	837	1	0	1	0	1	0	0	0	0	1	0	0
86	1	0	0	0	1809	0	0	1	0	0	0	0	0	0	0	0	0
87	0	0	0	0	1825	0	0	0	0	0	0	0	0	0	1	0	0
88	0	1	1	0	859	1	0	1	1	1	0	1	0	1	1	1	1
89	0	0	0	1	1811	0	0	0	0	0	0	0	0	0	0	0	1
90	0	1	0	1	1825	0	0	0	0	0	0	0	0	0	0	0	0
91	0	0	0	1	1280	0	0	0	0	0	0	0	0	0	0	0	0
92	1	0	0	1	723	1	0	0	0	1	0	0	0	0	1	1	0
93	1	0	1	0	1825	0	0	1	0	0	0	0	0	0	0	0	0
94	0	0	1	1	153	1	0	1	0	0	0	0	0	0	0	0	0
95	0	1	0	1	36	1	0	0	1	0	0	0	0	0	1	1	0
96	0	1	1	0	1825	0	0	0	0	0	0	0	0	0	0	0	0
97	1	0	1	1	1751	0	0	1	1	0	0	0	0	0	0	0	0
98	1	0	0	1	1349	1	0	1	1	1	0	0	1	1	1	1	1
99	1	1	0	0	426	1	0	1	1	1	0	0	0	1	1	0	1
100	0	1	1	1	1669	1	0	1	1	1	0	0	0	1	1	0	1
101	0	1	0	1	1825	0	0	1	0	0	0	0	0	0	0	0	0
102	1	0	0	0	1825	0	1	1	1	1	0	0	1	1	1	1	1
103	0	0	0	1	1825	0	0	0	0	0	0	0	0	0	0	0	0
104	0	1	1	1	1825	0	0	0	0	1	0	0	0	0	1	0	0
105	0	1	1	1	152	1	0	0	0	0	0	0	0	0	0	0	0
106	0	0	1	1	688	1	0	1	0	0	0	0	0	0	0	0	0
107	0	0	1	1	1825	0	0	0	0	0	0	0	0	0	0	0	0
108	0	1	0	1	1825	0	0	0	0	0	0	0	0	0	0	0	0
109	0	0	1	1	1825	1	0	0	0	0	0	0	0	0	0	0	0
110	0	0	0	1	1811	0	0	1	0	0	0	0	0	0	0	0	0
111	1	1	0	0	1825	0	0	0	0	1	0	0	0	0	1	0	0
112	1	1	0	1	1825	0	0	1	1	1	0	0	0	1	1	0	1
113	0	1	1	0	609	1	0	0	1	1	0	0	0	1	1	0	1
114	0	1	1	1	1825	0	0	0	0	1	0	0	0	0	1	0	0
115	0	0	1	0	1150	0	0	1	0	0	0	0	0	0	0	0	0
116	0	0	1	0	1825	0	0	1	0	0	0	0	0	0	0	0	0
117	1	0	0	1	1825	0	0	0	0	0	0	0	0	0	0	0	0
118	0	1	0	1	1825	0	0	0	0	0	0	0	0	0	0	0	0
119	0	1	0	1	1815	0	0	1	0		0	0	0	0	0	0	0
120	0	1	1	1	1825	0	0	0	0	0	0	0	0	0	0	0	1
121	1	1	1	1	846	1	1	1	1	1	0	0	1	1	1	1	1
122	1	1	1	1	846	1	0	1	0	0	0	0	0	0	1	0	0
123	1	1	1	1	1825	0	0	0	1	0	0	0	0	0	1	0	0
124	0	1	0	1	930	1	0	1	1	1	0	0	0	1	1	0	1
125	0	0	1	1	1825	0	0	0	1	1	0	0	0	1	1	0	0
126	1	0	0	1	1825	0	0	0	1	1	0	0	0	0	1	0	0
127	0	1	0	1	1825	0	0	0	0	0	0	0	0	0	1	0	0
128	0	0	1	1	1599	0	0	1	0	1	0	0	0	0	1	0	0
129	1	1	1	1	1825	0	0	0	0	0	0	0	0	0	0	0	0
130	0	0	1	1	1825	0	0	0	0	0	0	0	0	0	0	0	0
131	1	1	1	1	542	1	0	0	1	1	0	0	0	1	1	0	1
132	0	0	1	0	49	1	0	1	1	1	0	0	0	1	1	0	1
133	0	1	0	0	1825	0	0	0	0	0	0	0	0	0	0	0	0
134	1	1	1	1	251	1	0	1	1	1	0	0	0	1	1	0	1
135	0	1	1	1	260	1	0	0	1	1	0	0	0	1	1	0	1
136	1	0	1	1	1694	0	0	0	0	0	0	0	0	0	0	0	0
137	0	1	1	1	1825	0	0	0	0	0	0	0	0	0	0	0	0
139	1	1	1	1	886	1	0	0	0	0	0	0	0	1	0	0	0
140	0	1	0	1	1825	0	0	1	0	1	0	0	0	0	1	1	0
142	1	1	0	0	1824	0	0	1	0	0	0	0	0	0	0	0	0
143	0	1	0	1	1181	0	0	0	0	0	0	0	0	0	1	0	0
144	0	0	0	1	1544	0	0	0	0	1	0	0	0	0	1	0	0
145	0	0	1	1	1825	0	0	0	0	0	0	0	0	0	1	0	0
146	0	0	0	1	1825	0	0	0	0	0	0	0	0	0	0	0	0
147	1	1	1	1	1825	0	0	1	1	0	0	0	0	0	1	0	1
148	0	0	1	1	1825	0	0	0	0	0	0	0	0	0	0	0	0
149	0	1	0	0	1825	0	0	1	1	1	0	0	0	1	1	0	1
150	0	0	0	0	1682	0	0	1	0	0	0	0	0	0	1	0	0
151	1	1	0	1	489	1	1	0	1	1	0	0	0	1	1	0	1
152	0	0	1	0	1800	0	0	1	0	0	0	0	0	0	0	0	0
153	0	0	0	1	1819	0	0	0	0	0	0	0	0	0	1	0	0
154	0	1	1	0	1825	0	0	1	0	0	0	0	0	0	0	0	0
155	0	0	0	1	1825	0	0	0	0	0	0	0	0	0	0	0	0
156	0	0	1	1	1728	0	0	1	1	1	0	0	0	1	1	0	1
157	1	1	0	0	655	1	1	1	1	1	0	0	0	1	1	0	1
158	1	1	0	0	262	1	0	0	1	1	0	0	0	1	1	0	1
159	0	1	0	1	1825	0	0	0	0	0	0	0	0	0	0	0	0
160	1	1	1	1	880	1	0	1	1	1	0	0	0	1	1	0	1
161	0	0	0	0	1825	0	0	1	0	0	0	0	0	0	0	0	0
162	1	0	1	1	1212	1	0	0	0	0	0	0	0	0	0	0	0
163	1	1	0	1	1825	0	0	0	1	1	0	0	0	1	0	0	1
164	0	0	0	1	1825	0	0	0	0	0	0	0	0	0	0	0	0
165	0	0	0	1	1825	0	0	0	0	0	0	0	0	0	0	0	0
166	1	1	0	1	1825	0	0	1	0	0	0	0	0	0	0	0	1
167	0	1	0	0	656	1	0	0	0	0	0	0	0	0	0	0	0
168	0	0	0	1	1755	0	0	0	0	0	0	0	0	0	0	0	0
169	0	0	0	0	1825	0	0	1	0	0	0	0	0	0	0	0	0
170	1	1	1	0	205	1	0	0	1	1	0	1	0	1	0	0	1
171	0	0	0	1	1825	0	0	0	0	0	0	0	0	0	0	0	0
172	0	0	1	1	908	1	0	0	1	1	0	0	0	1	0	1	1
173	1	1	1	0	443	1	0	0	0	1	0	0	0	0	1	0	0
174	0	0	1	1	1825	0	0	0	0	1	0	0	0	0	1	0	1
175	1	1	0	1	1694	0	0	1	1	0	0	0	0	0	1	0	0
176	0	1	1	1	950	1	1	0	1	1	0	0	0	1	1	0	1
177	1	0	1	1	1825	0	0	0	1	1	0	0	0	0	0	1	0
178	1	0	1	1	1825	0	0	1	0	1	0	0	0	0	1	0	0
179	1	0	1	1	638	1	1	1	1	1	0	1	0	1	1	1	1
180	0	0	0	0	1825	0	0	1	1	0	0	0	0	0	1	0	1
181	1	0	1	0	1825	0	0	0	0	0	0	0	0	0	0	0	0
182	0	0	1	1	1825	0	0	0	0	1	0	0	0	0	1	0	0
183	1	0	1	1	1825	0	0	1	0	0	0	0	0	0	1	0	0
184	1	1	1	0	641	1	1	1	1	1	0	0	1	1	1	0	1
185	0	1	0	1	1825	0	0	1	0	0	0	0	0	0	0	0	0
186	0	1	1	0	1825	0	0	0	0	0	0	0	0	0	0	0	0
187	0	1	0	0	1132	0	0	1	0	1	0	0	0	0	1	0	1
188	0	0	0	1	391	0	0	1	0	0	0	0	0	0	0	0	0
189	0	0	1	0	1825	0	0	1	0	0	0	0	0	0	0	0	0
190	0	1	0	1	1825	0	0	0	0	1	0	0	0	0	1	0	0
191	0	0	1	0	1825	0	0	1	0	0	0	0	0	0	0	0	0
192	0	0	1	0	1825	0	0	1	0	0	0	0	0	0	0	0	0
193	0	0	1	1	155	0	0	1	1	1	0	0	0	1	1	0	1
194	1	0	1	1	745	1	1	1	1	1	0	0	0	1	1	0	1
195	1	1	0	0	1825	0	0	0	1	0	0	0	0	0	1	0	1
196	1	0	0	0	208	1	1	1	1	1	0	0	1	1	0	0	1
197	0	0	1	0	1784	0	0	1	0	0	0	0	0	0	0	0	0
198	1	1	0	1	262	0	0	1	1	1	0	0	0	1	1	0	0
199	1	0	0	1	1825	0	0	0	0	0	0	0	0	0	0	0	0
200	0	1	1	1	169	0	0	1	1	0	0	0	0	0	1	1	1
201	0	1	0	1	1825	0	0	1	0	0	0	0	0	0	0	0	0
202	1	1	1	1	1825	0	0	1	1	1	0	0	0	1	1	0	1
203	0	0	1	1	526	1	0	1	1	1	0	0	0	1	1	1	1
204	1	0	0	0	1790	0	0	1	0	1	0	0	0	0	1	0	0
205	0	0	1	1	1308	0	0	1	1	1	0	0	0	1	1	0	1
206	1	1	0	1	1330	1	0	1	1	1	0	1	1	1	1	1	1
207	0	1	1	0	1747	0	0	1	0	0	0	0	0	0	0	0	1
208	1	1	0	1	201	0	0	1	0	1	0	0	0	1	0	0	0
209	0	0	0	1	1800	0	0	1	0	0	0	0	0	0	0	0	0
210	1	1	1	1	511	0	1	1	1	1	0	0	0	1	1	1	1
211	0	1	1	1	1825	0	0	0	1	0	0	0	0	0	1	0	0
212	0	0	0	1	1804	0	0	1	0	0	0	0	0	0	0	0	0
213	1	1	0	0	1825	0	0	1	1	1	0	0	0	1	1	0	0
214	0	1	1	1	1825	0	0	0	1	1	0	0	1	1	1	0	1
215	1	1	1	1	39	1	0	1	1	1	0	1	1	1	1	0	1
216	0	1	0	1	284	1	0	1	1	1	0	0	1	1	1	0	1
217	0	1	1	0	1685	0	0	1	1	0	0	0	0	0	1	0	1
218	1	1	1	1	541	1	0	0	1	1	1	0	0	1	1	1	1
219	0	0	1	0	554	0	0	0	0	0	0	0	0	0	0	0	0
220	0	0	1	0	1695	0	0	1	0	0	0	0	0	0	0	0	0
221	1	1	0	1	913	0	0	0	0	0	0	0	0	0	1	0	0
222	0	0	1	1	1825	0	0	0	0	0	0	0	0	0	0	0	0
223	1	1	0	0	975	1	1	1	1	1	0	0	0	1	1	0	1
224	0	0	1	1	1419	0	0	0	1	0	0	0	0	0	0	0	1
225	1	0	1	0	1320	0	0	1	1	0	0	0	0	0	0	0	0
226	0	1	1	0	1825	0	0	0	1	1	0	0	0	1	1	1	0
227	0	0	1	1	1825	0	0	0	0	1	0	0	0	0	0	0	0
228	0	1	1	0	1769	0	0	0	1	0	0	0	0	0	0	0	1
229	0	1	1	1	1825	0	0	0	0	0	0	0	0	0	0	0	0
230	1	1	1	1	1319	0	0	1	0	1	0	0	0	1	1	0	0
231	0	1	0	1	1825	0	0	1	1	1	0	0	0	1	1	0	1
232	1	1	0	1	632	1	0	0	1	1	0	0	0	1	1	0	1
233	1	0	1	1	1279	1	1	1	1	1	0	0	1	1	1	1	1
234	1	1	1	1	383	1	0	1	1	1	0	0	1	1	1	0	1
235	0	1	1	1	1825	0	0	0	0	0	0	0	0	0	0	0	1
236	0	1	0	1	1807	0	0	0	1	0	0	0	0	0	1	1	1
237	1	1	0	1	1825	0	0	0	0	0	0	0	0	0	0	0	0
238	0	0	0	1	1825	0	0	0	0	0	0	0	0	0	0	0	0
239	0	0	1	1	1825	0	0	1	0	0	0	0	0	0	0	0	0
240	0	0	0	1	1825	0	0	1	0	0	0	0	0	0	0	0	0
241	0	0	0	0	1422	0	0	1	0	0	0	0	0	0	0	0	0
242	1	1	1	1	380	1	0	1	1	1	0	0	1	1	1	0	1
243	1	1	1	0	1716	0	0	1	0	0	0	0	0	0	1	1	0
244	0	1	1	1	593	1	0	1	1	1	0	0	0	1	1	1	1
245	1	1	1	1	169	0	1	1	1	1	0	1	1	1	1	1	1
246	1	1	0	1	224	1	1	1	1	1	0	0	0	1	0	0	1
247	0	1	1	1	1464	0	0	0	0	0	0	0	0	0	1	0	0
248	0	1	0	1	1825	0	0	0	0	0	0	0	0	0	0	0	0
249	1	0	1	0	57	1	0	0	0	0	0	0	0	0	0	0	0
250	0	0	0	0	1821	0	0	1	0	0	0	0	0	0	0	0	0
251	1	1	1	1	647	1	0	0	1	1	0	0	1	1	1	0	1
252	1	0	1	0	231	0	1	1	1	1	0	0	1	1	1	0	1
253	1	1	1	0	1825	0	0	1	1	1	0	0	0	1	0	0	0
254	0	1	0	0	1555	0	0	1	0	0	0	0	0	0	0	0	0
255	1	1	1	1	1825	0	0	0	1	1	0	0	1	1	1	1	1
256	1	0	0	1	1825	0	0	1	1	0	0	0	0	0	1	0	0
257	0	0	0	0	1825	0	0	0	0	0	0	0	0	0	0	0	0
258	1	1	1	0	239	1	0	0	1	1	0	1	0	1	1	1	0
259	0	0	1	1	1825	0	0	0	0	0	0	0	0	0	0	0	0
260	0	0	0	0	1825	0	0	1	0	0	0	0	0	0	0	0	0
261	1	1	0	1	1519	1	0	0	1	1	0	0	0	1	1	0	1
263	0	1	0	1	1825	0	0	1	1	0	0	0	0	0	1	1	0
264	1	1	1	0	417	1	1	1	1	1	0	0	1	1	1	0	1
265	0	0	1	1	341	0	0	0	0	0	0	0	0	0	0	0	0
266	1	1	0	1	353	1	1	1	1	1	0	0	1	1	1	0	1
267	1	1	0	1	1825	0	0	0	0	1	0	0	0	0	0	0	0
268	0	0	1	1	1804	0	0	1	0	0	0	0	0	0	0	0	0
269	1	0	0	1	1825	0	0	1	0	0	0	0	0	0	0	0	1
270	0	0	0	1	1825	0	0	1	0	0	0	0	0	0	0	0	0
271	1	0	0	0	1825	0	0	1	0	0	0	0	0	0	1	0	0
272	1	1	1	0	1825	0	0	0	1	0	0	0	0	0	0	0	0
273	0	1	1	1	1825	0	0	0	1	1	0	0	0	1	1	1	1
274	0	1	1	1	1825	0	0	0	1	1	0	0	1	1	0	0	1
275	1	1	1	0	1804	0	0	1	0	0	0	0	0	0	0	0	0
276	0	1	0	1	1811	0	0	1	1	1	0	0	0	0	1	0	1
277	1	1	0	0	510	1	0	1	1	1	0	0	1	1	1	0	1
278	0	1	0	1	1825	0	0	1	1	1	0	0	0	1	1	0	1
279	0	0	0	1	1788	0	0	0	0	0	0	0	0	0	0	0	0
280	0	0	0	1	824	0	0	1	0	0	0	0	0	0	1	0	1
281	0	1	1	1	1825	0	0	0	0	0	0	0	0	0	0	0	0
282	0	0	1	1	1819	0	0	1	0	0	0	0	0	0	0	0	0
283	0	1	1	1	1825	0	0	1	0	0	0	0	0	0	0	0	0
284	0	0	0	1	1825	0	0	0	0	1	0	0	0	0	1	0	0
285	1	1	1	1	357	1	1	0	1	1	1	0	0	1	1	1	1
286	1	0	0	0	957	0	0	1	0	0	0	0	0	0	0	0	0
287	0	0	0	1	1357	0	0	0	0	0	0	0	0	0	1	0	0
288	0	1	1	1	1825	0	0	0	0	0	0	0	0	0	0	0	0
289	0	1	1	1	1764	0	0	0	0	0	0	0	0	0	0	0	0
290	0	0	0	1	1825	0	0	1	0	0	0	0	0	0	1	0	0
291	0	1	1	0	405	0	0	0	1	0	0	0	0	0	1	0	1
292	0	1	0	1	203	1	0	1	1	1	1	0	1	1	1	1	1
293	1	1	0	1	1744	0	0	1	1	0	0	0	0	0	1	0	1
294	0	1	1	0	1526	0	0	1	1	1	0	0	0	1	1	1	1
295	0	1	0	0	1825	0	0	0	0	0	0	0	0	0	1	0	1
296	1	1	0	0	179	1	1	1	1	1	0	1	1	1	1	0	1
297	1	0	0	1	1825	0	0	1	0	0	0	0	0	0	0	0	0
298	1	1	0	0	1013	1	0	1	0	1	0	0	0	1	1	0	0
299	1	0	1	1	222	1	0	0	0	0	0	0	0	0	0	0	0
300	1	1	1	1	1530	0	0	0	1	0	0	0	0	0	1	1	0
301	0	1	1	1	281	1	0	0	1	1	0	0	0	0	1	0	0
302	0	0	1	0	1819	0	0	1	0	0	0	0	0	0	0	0	0
303	0	1	0	1	1741	0	0	0	0	0	0	0	0	0	0	0	0
304	0	1	1	1	1200	0	0	0	1	1	0	0	0	1	1	1	1
305	1	1	0	1	1813	0	0	1	1	0	0	0	0	0	1	0	0
306	1	1	1	1	1744	1	0	1	1	0	0	0	0	1	1	0	0
307	0	1	1	0	1790	0	0	0	0	0	0	0	0	0	0	0	0
308	0	1	1	1	1807	0	0	0	0	1	0	0	0	1	1	0	0
309	0	0	1	0	1783	0	0	1	0	0	0	0	0	0	0	0	0
310	0	1	1	1	1405	0	0	1	0	1	0	0	0	0	1	0	1
311	0	1	1	0	1672	0	0	0	1	1	0	0	0	1	1	0	1
312	0	0	1	1	1749	0	0	1	0	0	0	0	0	0	0	0	0
313	0	0	1	1	1319	0	0	1	0	0	0	0	0	0	0	0	0
314	1	1	0	1	1749	0	0	0	0	1	0	0	0	0	1	0	0
315	0	0	1	1	145	0	0	1	1	0	0	0	0	0	0	0	1
316	0	0	0	0	1489	0	0	1	0	0	0	0	0	0	0	0	0
317	1	0	0	0	1595	0	0	1	0	0	0	0	0	0	0	0	0
318	0	0	1	1	1360	0	0	0	0	0	0	0	0	0	1	0	0
319	0	1	1	0	1756	0	0	0	0	0	0	0	0	0	1	1	0
320	0	1	0	1	1712	0	0	0	0	0	0	0	0	0	0	0	0
321	0	1	0	1	1734	0	0	1	0	0	0	0	0	0	0	0	0
322	1	1	0	0	1167	0	0	1	0	0	0	0	0	0	0	0	0
323	0	0	0	1	1675	0	0	1	0	0	0	0	0	0	0	0	0
324	1	1	0	1	1718	1	0	0	1	1	0	0	0	0	1	0	1
325	0	1	0	1	1744	0	0	1	0	0	0	0	0	0	0	0	0
326	0	1	1	1	1651	0	0	0	0	1	0	0	0	0	0	0	1
327	1	0	1	1	242	1	1	1	1	1	0	0	0	1	1	1	1
328	0	0	0	0	761	0	0	1	0	0	0	0	0	0	0	0	0
329	0	0	0	0	1637	0	0	1	0	0	0	0	0	0	0	0	0
330	0	0	1	1	1717	0	0	0	1	0	0	0	0	0	1	0	1
331	1	1	0	1	1603	0	0	1	1	1	0	0	0	1	1	1	1
332	0	1	0	1	498	1	0	0	0	1	0	0	0	1	1	1	1
333	0	0	1	0	1576	0	0	1	0	1	0	0	0	0	1	0	0
334	0	1	0	1	1720	0	0	0	0	0	0	0	0	0	0	0	0
335	1	0	0	1	393	1	1	1	1	1	0	0	1	1	1	0
336	1	1	0	1	1571	0	1	1	1	1	0	0	0	1	1	0	1
337	1	1	1	0	221	1	1	1	1	1	0	0	1	1	1	0	1
338	1	1	1	1	245	1	0	1	1	1	1	0	0	1	1	0	0
339	0	1	1	1	763	0	0	0	0	0	0	0	0	0	0	0	0
340	1	1	1	0	1688	0	0	1	0	1	0	0	0	0	1	0	0
341	0	0	1	1	33	0	0	1	0	0	0	0	0	0	0	0	0
342	0	1	0	1	719	0	0	1	0	0	0	0	0	0	0	0	0
343	1	1	0	0	1611	0	0	1	1	0	0	0	0	0	1	0	0
344	0	1	0	0	1552	0	0	1	1	1	0	0	0	1	1	0	0
345	0	0	1	1	1650	0	0	0	0	0	0	0	0	0	0	0	1
346	1	1	0	0	820	1	1	1	1	0	0	0	0	0	1	0	1
347	0	0	1	1	1697	0	0	0	0	0	0	0	0	0	0	0	0
348	1	1	1	1	1155	1	0	0	0	0	0	0	0	0	1	0	1
349	1	1	0	1	278	1	0	0	1	1	0	1	1	1	1	1	1
350	1	0	1	0	41	0	0	1	0	0	0	0	0	0	0	0	0
351	1	1	1	1	1655	0	1	1	1	1	0	0	0	1	1	0	1
352	1	0	1	1	1530	0	0	0	0	0	0	0	0	0	0	0	0
353	1	1	1	1	911	0	0	1	1	0	0	0	0	0	1	0	0
354	0	0	0	1	1558	0	0	1	0	0	0	0	0	0	0	0	0
355	1	1	1	0	1615	0	0	0	1	1	0	0	0	1	0	0	1
356	1	0	0	0	1580	0	1	1	1	1	0	0	0	1	1	0	1
357	0	0	1	1	1646	0	0	0	0	0	0	0	0	0	1	0	0
358	0	0	0	1	1653	0	0	1	0	0	0	0	0	0	0	0	0
359	1	1	1	0	169	1	0	1	1	1	0	1	1	1	1	0	0
360	0	0	1	1	1662	1	0	0	0	1	0	0	0	0	0	0	1
361	0	1	1	1	220	1	0	1	1	1	0	0	0	1	1	1	1
362	0	0	0	1	213	1	0	0	1	1	0	0	0	0	1	1	0
363	0	0	1	1	1624	0	0	1	0	0	0	0	0	0	0	0	0
364	1	1	1	1	1496	0	0	0	1	0	0	0	0	0	1	1	0
365	0	1	1	1	1641	0	0	1	0	0	0	0	0	0	0	0	0
366	1	1	0	0	572	1	1	1	1	1	0	1	1	1	1	0	1
367	1	1	0	1	1635	0	0	1	0	0	0	0	0	0	1	0	0
368	1	1	0	0	470	1	1	1	1	1	0	0	1	1	1	0	1
370	0	0	1	0	1621	0	0	0	0	0	0	0	0	0	0	0	0
371	0	0	1	1	1440	0	0	0	0	0	0	0	0	0	0	0	0
372	0	0	0	0	1578	0	0	1	0	0	0	0	0	0	0	0	0
373	0	0	1	1	1450	0	0	0	0	0	0	0	0	0	0	0	0
374	0	1	1	0	183	0	0	0	0	0	0	0	0	0	1	0	1
375	0	0	0	1	1566	0	0	1	0	0	0	0	0	0	1	0	0
376	0	1	0	1	733	0	0	0	0	1	0	0	0	0	1	0	0
377	0	0	1	1	1585	0	0	0	0	0	0	0	0	0	0	0	0
378	0	0	0	1	282	0	0	0	0	0	0	0	0	0	0	0	0
379	1	1	1	1	444	1	0	1	1	1	0	0	0	1	1	1	1
380	0	0	1	1	54	0	0	0	0	0	0	0	0	0	0	0	0
381	0	0	0	1	1586	0	0	0	0	1	0	0	0	0	1	0	1
382	0	0	0	0	1499	0	0	0	0	0	0	0	0	0	0	0	0
383	0	0	1	0	82	1	0	1	1	1	0	1	1	1	1	1	1
384	0	0	0	0	1268	0	0	0	0	0	0	0	0	0	0	0	0
385	0	1	1	1	737	1	0	1	1	0	0	0	0	0	1	1	1
386	0	0	0	1	1524	0	0	0	0	0	0	0	0	0	0	0	0
387	1	0	0	1	717	0	0	0	1	0	0	0	0	0	1	0	1
388	1	0	0	1	1444	0	0	1	0	0	0	0	0	0	0	0	0
389	0	0	0	1	1468	0	0	1	0	0	0	0	0	0	1	0	0
390	0	0	1	0	342	1	0	0	1	1	0	0	0	1	1	0	1
391	0	0	0	1	1511	0	0	1	0	1	0	0	0	0	1	1	1
392	1	1	0	0	351	1	1	1	1	1	0	1	0	1	1	1	1
393	0	0	0	1	1286	0	0	1	0	0	0	0	0	0	0	0	0
394	0	0	0	0	1497	0	0	0	0	0	0	0	0	0	0	0	0
395	1	0	0	0	1503	0	0	1	0	0	0	0	0	0	1	0	0
396	0	0	1	0	1405	0	0	0	0	0	0	0	0	0	0	0	0
397	0	1	1	0	1490	0	0	0	0	0	0	0	0	0	0	0	0
398	0	1	1	0	1079	1	0	1	1	1	0	0	0	1	1	0	0
399	0	0	0	0	1481	0	0	1	0	0	0	0	0	0	1	0	0
400	0	0	0	1	1504	0	0	1	0	0	0	0	0	0	0	0	0
401	0	1	1	0	1484	1	0	0	0	1	0	0	0	0	0	0	0
402	0	1	1	0	1331	0	0	0	1	0	0	0	0	0	0	0	0
403	0	1	0	0	577	0	0	1	1	1	0	1	1	1	1	1	0
404	1	1	0	1	1378	0	0	1	1	1	0	0	0	1	1	0	1
405	0	0	1	1	1461	0	0	0	0	0	0	0	0	0	0	0	0
406	1	1	1	0	693	0	0	1	1	1	0	0	1	1	1	1	1
407	1	0	1	0	542	1	1	1	1	1	0	0	1	1	1	0	1
408	0	0	0	0	1363	0	0	1	0	0	0	0	0	0	0	0	0
409	0	0	0	1	1387	0	0	0	1	1	0	0	0	1	0	0	0
410	0	0	0	0	1447	0	0	1	0	0	0	0	0	0	0	0	0
411	1	0	0	0	1399	0	0	0	0	0	0	0	0	0	0	0	0
412	0	0	1	1	1415	0	0	0	0	0	0	0	0	0	0	0	0
413	0	0	1	0	1460	0	0	0	0	0	0	0	0	0	0	0	0
414	1	1	1	0	319	1	0	0	1	1	0	1	0	1	1	0	1
415	1	1	0	0	1307	0	0	1	1	0	1	0	0	1	1	1	1
416	0	0	0	0	1373	0	0	0	0	0	0	0	0	0	0	0	0
417	1	1	0	0	1383	0	0	0	0	0	0	0	0	0	1	0	0
418	1	1	1	1	486	0	0	1	0	0	0	0	0	0	1	0	1
419	1	0	0	0	1312	0	0	0	1	0	0	0	0	0	1	1	1
420	1	1	1	1	677	1	1	1	0	1	1	0	0	1	1	1	1
421	0	0	1	0	1431	0	0	1	0	0	0	0	0	0	0	0	0
423	0	1	1	0	1396	0	0	1	1	1	0	0	0	0	1	0	1
424	0	0	0	0	1317	0	0	0	0	0	0	0	0	0	0	0	0
425	1	0	0	0	1325	0	0	1	0	0	0	0	0	0	0	0	0
426	1	0	0	0	1384	0	0	1	1	0	0	0	0	0	0	0	0
427	0	0	1	0	1384	0	0	0	0	0	0	0	0	0	0	0	0
428	0	1	1	0	472	0	0	0	1	1	0	0	0	1	1	1	1
429	0	0	0	1	499	1	1	1	1	1	0	1	0	1	1	0	1
430	0	0	1	0	1408	0	0	0	0	0	0	0	0	0	0	0	0
431	0	0	1	1	1407	0	0	0	0	0	0	0	0	0	0	0	0
432	1	1	1	1	991	1	0	1	1	1	0	0	0	1	1	1	1
433	1	1	1	0	1286	0	0	0	1	0	0	0	0	0	1	0	0
434	1	1	1	0	18	1	0	1	1	1	0	0	1	1	1	0	1
435	0	1	1	0	362	0	0	0	0	1	0	0	0	0	1	0	1
436	1	1	1	1	95	0	0	1	1	1	0	0	1	1	1	0	0
437	0	0	0	0	764	0	0	0	0	1	0	0	0	1	0	0	0
438	1	1	1	0	1187	1	0	1	1	0	0	0	0	0	1	1	0
439	0	0	1	0	309	0	0	0	0	0	0	0	0	0	1	0	0
440	0	1	1	0	1217	0	0	1	1	0	0	0	0	0	1	1	1
441	0	0	1	0	1276	0	0	1	0	1	0	0	0	1	1	0	0
442	0	0	0	0	1110	0	0	0	0	0	0	0	0	0	0	0	0
443	0	1	0	0	1349	0	0	0	0	1	0	0	0	0	1	0	1
444	1	1	1	1	195	0	0	1	1	1	0	1	1	1	1	1	1
445	0	0	1	0	1293	0	0	1	0	0	0	0	0	0	1	1	0
446	0	0	0	0	1316	0	0	0	0	1	0	0	0	0	1	0	0
447	0	1	0	0	1242	0	0	1	0	0	0	0	0	0	0	0	0
448	0	0	1	1	449	0	0	1	0	0	0	0	0	0	0	0	0
449	1	0	0	0	1300	0	0	1	1	1	1	0	0	1	1	1	0
450	1	0	0	0	1244	0	0	1	0	1	0	0	0	0	1	0	0
451	1	1	1	0	1329	0	1	1	1	1	0	0	0	1	1	0	1
452	1	0	1	1	159	1	0	1	0	0	0	0	0	0	0	0	0
453	0	1	1	1	722	1	0	1	0	1	0	0	0	0	0	0	0
454	0	1	0	0	1317	0	0	0	0	0	0	0	0	0	1	1	0
455	0	0	0	0	381	1	0	1	1	1	1	0	0	1	1	0	1
456	0	1	0	1	1322	1	1	1	1	1	0	0	0	1	1	1	1
457	0	0	0	1	1079	0	0	1	0	0	0	0	0	0	0	0	0
458	1	1	0	1	454	1	1	1	1	1	0	0	1	1	1	0	1
459	1	1	1	1	430	1	0	0	0	1	0	0	0	1	1	0	0
460	1	1	0	1	268	1	0	0	1	1	0	0	1	1	1	0	1
461	0	0	1	0	1276	0	0	0	0	0	0	0	0	0	0	0	0
462	0	0	0	1	482	1	0	1	1	1	0	0	0	1	1	0	1
464	0	1	0	1	1170	0	0	1	0	0	0	0	0	0	0	0	0
466	0	0	1	0	1243	0	0	1	0	0	0	0	0	0	0	0	0
467	0	0	1	0	803	0	0	0	1	1	0	0	1	1	1	1	1
468	1	1	0	0	251	1	1	1	1	1	0	1	1	1	1	1	1
469	0	0	0	0	1278	0	0	1	0	0	0	0	0	0	0	0	0
470	0	1	1	0	1161	0	0	1	0	0	0	0	0	0	1	0	0
472	0	1	1	0	1196	0	0	0	0	0	0	0	0	0	0	0	0
473	0	0	1	0	1268	0	0	0	0	0	0	0	0	0	0	0	0
474	0	0	1	1	820	0	0	1	0	0	0	0	0	0	0	0	0
475	1	0	1	1	1240	0	0	1	1	1	0	0	0	1	1	0	1
476	1	1	0	1	563	1	1	1	1	1	0	1	1	1	1	0	1
477	0	1	1	0	1247	0	0	0	0	0	0	0	0	0	0	0	0
478	0	1	1	0	511	1	1	1	1	1	0	0	1	1	1	0	1
479	0	0	1	0	1069	0	0	1	0	0	0	0	0	0	0	0	1
480	0	1	1	0	1154	0	0	0	0	0	0	0	0	0	0	0	0
481	0	0	0	0	1175	0	0	1	0	0	0	0	0	0	0	0	0
482	0	0	1	1	1119	0	0	1	0	0	0	0	0	0	1	0	0
483	1	0	0	0	1172	0	0	1	0	0	0	0	0	0	0	0	0
484	0	0	0	1	1210	0	0	1	1	1	0	0	0	1	1	1	1
485	0	0	1	0	348	0	0	0	1	0	0	0	0	0	1	0	1
487	1	0	1	1	986	0	1	1	1	1	0	0	0	1	1	0	1
488	0	1	1	0	227	1	0	1	1	1	0	1	1	1	1	0	1
489	0	0	0	1	76	1	1	1	1	1	1	1	1	1	1	0	1
490	0	0	0	0	711	0	0	0	0	0	0	0	0	0	0	0	0
491	1	1	1	0	1215	0	1	0	1	1	0	1	0	1	1	0	1
492	1	1	0	0	407	1	0	0	1	1	0	0	0	1	1	1	0
493	1	0	0	0	1078	1	0	1	1	1	0	0	0	1	1	1	1
494	0	0	1	0	1167	0	0	0	0	0	0	0	0	0	0	0	1
495	1	1	1	0	790	1	0	1	1	1	0	0	0	1	1	0	1
496	1	0	0	0	496	0	0	1	1	1	0	0	0	1	1	0	0
497	0	0	0	0	1071	1	0	0	1	1	0	0	0	1	1	1	1
498	0	0	0	0	1095	0	0	1	0	0	0	0	0	0	0	0	0
499	0	0	0	0	1138	0	0	0	0	1	0	0	0	0	1	0	0
500	0	0	1	1	788	0	0	0	0	1	0	0	0	0	1	1	1
501	1	1	1	0	679	0	0	0	1	0	0	0	0	0	1	1	1
502	0	0	0	0	338	0	0	1	1	1	1	0	0	1	1	0	1
503	0	0	1	1	1068	0	0	0	0	0	0	0	0	0	0	0	0
504	1	0	1	1	885	1	1	1	1	1	0	0	0	1	0	0	1
505	1	1	1	1	265	1	0	0	1	1	0	0	1	1	1	0	0
506	1	1	1	0	1110	0	0	1	1	1	0	0	0	1	1	0	0
507	1	0	1	1	722	1	1	1	1	1	0	0	0	1	1	1	1
508	1	1	1	0	246	1	1	1	1	1	0	0	0	1	1	1	1
509	0	0	0	0	1110	0	0	1	0	0	0	0	0	0	0	0	0
510	0	1	1	0	1061	0	0	0	1	1	0	0	0	1	1	1	1
511	1	0	1	0	467	0	0	0	1	0	0	0	0	0	1	0	0
512	1	0	0	1	953	0	0	1	0	1	0	0	0	0	0	0	0
513	0	0	1	0	1071	0	0	0	0	0	0	0	0	0	1	0	0
514	0	0	1	1	1107	0	0	0	0	0	0	0	0	0	0	0	0
515	0	0	0	0	1096	0	0	1	0	0	0	0	0	0	1	0	0
516	0	0	1	0	770	0	0	0	0	0	0	0	0	0	0	0	0
517	0	0	1	0	1106	0	0	0	0	0	0	0	0	0	0	0	0
518	0	0	0	0	1081	0	0	0	0	1	0	0	0	0	0	0	0
519	0	0	0	0	939	0	0	1	0	0	0	0	0	0	0	0	0
520	0	0	1	1	204	0	0	0	0	0	0	0	0	0	1	0	0
521	0	0	0	1	992	0	0	0	0	0	0	0	0	0	0	0	0
522	1	0	1	0	894	0	0	1	0	1	0	0	0	0	1	0	0
523	0	0	1	0	1058	0	0	1	0	0	0	0	0	0	0	0	0
524	0	0	0	0	944	0	0	0	1	1	0	0	0	1	1	1	1
525	0	0	1	0	1015	0	0	1	0	0	0	0	0	0	1	0	0
526	0	1	1	0	872	0	0	0	0	0	0	0	0	0	0	0	0
527	1	0	0	0	978	0	0	1	0	0	0	0	0	0	1	0	0
528	1	1	1	0	264	1	0	0	1	1	1	0	1	1	1	1	1
529	1	0	1	0	1023	0	0	1	1	0	0	0	0	0	0	0	0
530	0	0	1	0	998	0	0	0	0	0	0	0	0	0	1	0	0
531	0	0	0	0	974	0	0	1	1	1	0	0	0	1	1	0	0
532	0	1	1	1	94	0	1	1	1	1	0	1	1	1	1	0	1
535	0	0	1	1	797	0	0	0	0	1	0	0	0	0	1	0	0
536	0	0	1	1	904	0	0	1	0	0	0	0	0	0	0	0	0
537	1	1	1	0	993	0	0	0	1	1	0	0	0	1	1	0	1
538	1	0	0	1	995	0	0	1	1	1	0	0	0	1	1	1	1
539	1	1	0	1	915	0	0	1	0	0	0	0	0	0	0	0	0
540	1	0	0	1	832	0	0	1	0	0	0	0	0	0	0	0	0
541	1	0	0	1	269	0	1	1	1	1	0	1	1	1	1	1	1
542	0	0	0	0	985	0	0	0	0	0	0	0	0	0	0	0	0
543	0	0	1	0	834	0	0	0	1	1	0	0	0	1	1	1	0
544	0	0	0	0	978	0	0	1	1	1	0	0	0	1	1	1	1
545	0	1	1	0	483	0	0	0	1	1	0	0	0	1	1	1	1
546	1	0	0	0	851	0	0	1	1	1	0	0	0	1	1	0	1
547	0	0	1	0	964	0	0	0	0	0	0	0	0	0	0	0	0
548	0	0	1	0	748	0	0	0	0	1	0	0	0	0	0	0	0
549	0	0	1	0	820	0	0	0	1	0	0	0	0	0	0	1	0
550	0	0	1	0	167	1	0	1	1	0	0	0	0	1	1	1	1
551	1	0	1	0	224	1	0	1	1	1	0	1	1	1	1	0	1
552	0	1	1	1	896	0	0	1	1	1	0	0	0	1	1	1	1
553	0	0	1	0	914	0	0	0	0	0	0	0	0	0	0	0	1
554	0	0	0	1	943	0	0	1	0	0	0	0	0	0	0	0	0
555	0	0	1	0	461	0	0	0	0	0	0	0	0	0	1	0	0
556	0	1	1	1	236	1	1	0	1	1	0	1	0	1	1	1	1
557	0	0	1	0	760	0	0	0	1	0	0	0	0	0	1	0	0
558	0	0	1	0	901	0	0	0	0	0	0	0	0	0	1	0	0
559	1	0	1	0	690	1	0	0	0	1	0	0	0	0	1	0	0
560	0	0	1	0	820	0	0	0	0	0	0	0	0	0	0	0	1
561	0	0	0	0	934	0	0	0	1	1	0	0	0	1	1	1	1
562	0	0	1	0	902	0	0	0	0	0	0	0	0	0	0	0	0
563	0	0	0	0	600	1	0	1	1	1	0	0	0	1	1	1	1
564	1	1	0	1	888	0	0	1	0	0	0	0	0	0	1	0	1
565	0	0	0	0	804	0	0	0	0	0	0	0	0	0	0	0	0
566	0	0	1	0	927	0	0	1	0	0	0	0	0	0	1	0	1
567	0	0	1	0	151	0	0	0	0	0	0	0	0	0	0	0	0
568	0	0	1	0	910	0	0	0	0	1	0	0	0	0	0	0	0
569	0	0	1	0	252	1	0	1	0	1	0	0	0	0	1	1	1
570	1	1	1	0	889	0	0	0	1	1	0	0	0	1	1	0	0
571	1	1	0	1	546	0	0	1	1	1	0	0	1	1	1	0	0
572	0	0	1	1	898	1	0	1	0	1	0	0	0	1	1	0	0
573	0	1	1	0	801	0	0	0	1	0	0	0	0	1	1	0	1
574	1	1	0	1	257	1	0	0	1	1	0	0	0	1	1	1	0
575	1	0	1	0	889	0	0	1	0	0	0	0	0	0	0	0	0
576	1	1	1	1	353	0	0	0	0	0	0	0	0	0	0	0	0
577	0	0	0	0	880	0	0	0	0	0	0	0	0	0	0	0	0
579	0	0	1	0	732	0	0	0	0	0	0	0	0	0	1	0	1
580	1	0	1	0	541	1	0	1	1	0	0	0	0	0	0	0	1
581	1	0	1	0	799	0	0	0	0	1	0	0	0	0	1	0	0
582	0	0	1	0	440	0	0	0	1	1	0	0	0	0	1	1	1
583	1	1	1	0	130	1	0	0	1	0	0	0	0	0	1	0	1
584	0	0	1	0	823	0	0	0	0	0	0	0	0	0	0	0	0
585	0	0	0	0	400	1	0	1	0	1	1	0	0	1	0	0	1
586	0	0	0	0	830	0	0	1	0	0	0	0	0	0	0	0	0
587	0	0	1	1	385	0	0	1	1	1	0	0	0	1	1	0	1
588	0	1	1	1	741	0	0	0	0	0	0	0	0	0	0	0	0
589	1	0	1	0	733	0	0	1	1	0	0	0	0	0	1	0	1
590	0	0	0	0	733	0	0	0	0	0	0	0	0	0	0	0	0
591	0	1	0	0	160	0	0	0	0	0	0	0	0	0	0	0	0
593	0	1	1	1	478	1	0	0	1	1	0	1	1	1	1	1	1
594	0	0	1	0	724	0	0	1	0	0	0	0	0	0	0	0	0
595	1	1	1	0	487	1	0	1	1	1	0	0	0	1	1	1	1
596	0	1	0	1	792	0	0	1	0	0	0	0	0	0	0	0	0
597	1	1	0	1	450	1	1	1	1	1	0	0	0	1	1	0	1
598	0	1	1	1	893	0	0	1	0	0	0	0	0	0	0	0	0
599	1	0	0	0	755	0	0	1	1	0	0	0	0	0	1	0	0
